# Supplementary material for: Structural basis of ligand recognition and design of antihistamines targeting histamine H4 receptor
Source: Nat Commun. 2024 Mar 20;15:2493. doi: 10.1038/s41467-024-46840-5 (PMC10954740; doi:10.1038/s41467-024-46840-5)
Supplement: Supplementary file 6 — Source Data [file 41467_2024_46840_MOESM6_ESM.xlsx]

## Sheet: Fig.2e
Fig.2e		WT			D94A3.32			D94N3.32			Y95A3.33			E182A5.46			E182Q5.46			Y319A6.51			F344A7.39			Q347A7.42			W348A7.43
		specific binding (dpm)	SEM	n	specific binding (dpm)	SEM	n	specific binding (dpm)	SEM	n	specific binding (dpm)	SEM	n	specific binding (dpm)	SEM	n	specific binding (dpm)	SEM	n	specific binding (dpm)	SEM	n	specific binding (dpm)	SEM	n	specific binding (dpm)	SEM	n	specific binding (dpm)	SEM	n
[3H] Histamine		1421.33	64	1	-14	5.2	1	22	7.4	1	37	9.2	1	7	9.2	1	7	7.5	1	131	33	1	55	13	1	130	22	1	31	8.4	1
		1708.33			-32.4444			6.88889			49.3333			-22.1111			4.55556			124.667			92.4444			164.125			17
		1498.33			-22.4444			-0.111111			6.33333			6.88889			22.5556			76.6667			18.4444			137.125			20
		1220.33		2	-40.4444		2	-35.1111		2	-24.6667		2	-39.1111		2	-28.4444		2	119.667		2	6.44444		2	105.125		2	25		2
		1342.33			-12.4444			1.88889			-18.6667			-74.1111			-36.4444			200.667			-13.5556			143.125			-4
		1173.33			-17.4444			-44.1111			-23.6667			-50.1111			-23.4444			219.667			-16.5556			44.125			-35
		1352.33		3	-15.4444		3	-42.1111		3	16.3333		3	-6.11111		3	-18.4444		3	309.667		3	42.4444		3	225.125		3	-14		3
		1407.33			5.55556			-30.1111			25.3333			-48.1111			-33.4444			268.667			16.4444			144.125			2
		1185.33			-3.44444			-13.1111			4.33333			-38.1111			1.55556			322.667			-0.555556			41.125			-35
[3H] JNJ7777120		15806.3	672	1	-161	62	1	84.8571	48	1	590.286	65	1	485.286	111	1	8396	977	1	2011.71	130	1	2163.14	259	1	820.429	172	1	-22.5714	76	1
		13889.3			-47			99.8571			562.286			759.286			8759			2240.71			2053.14			1016.43			3.42857
		15469.3			-50			-22.1429			566.286			937.286			9126			2017.71			2069.14			1178.43			-5.57143
		14372.3		2	160		2	370.857		2	722.286		2	892.286		2	6617		2	2072.71		2	1068.14		2	860.429		2	357.429		2
		16839.3			36			253.857			614.286			539.286			8140			1627.71			1003.14			666.429			-4.57143
		11421.3		3	-42		3	125.857		3	1049.29		3	1284.29		3	13305		3	2314.71		3	1052.14		3	1647.43		3	449.429		3
		13504.3			328			136.857			705.286			1145.29			13197			1348.71			409.143			1896.43			-3.57143

## Sheet: Fig.2f
Fig.2f		WT			D94A3.32			D94N3.32			Y95A3.33			E182A5.46			E182Q5.46			Y319A6.51			F344A7.39			Q347A7.42			W348A7.43
		pKi	SEM	N	pKi	SEM	N	pKi	SEM	N	pKi	SEM	N	pKi	SEM	N	pKi	SEM	N	pKi	SEM	N	pKi	SEM	N	pKi	SEM	N	pKi	SEM	N
		7.93064	0.075	4	n.a.	-	3	n.a.	-	3	6.01206	0.1	3	4.97986	0.076	4	5.15321	0.12	4	6.61413	0.043	3	4.6737	0.025	3	6.74932	0.23	3	n.a.	-	3
		7.589			n.a.			n.a.			6.33625			5.25061			4.9783			6.4858			4.58592			5.96683			n.a.
		7.65369			n.a.			n.a.			6.29781			5.03669			5.03807			6.61814			4.63647			6.19929			n.a.
		7.68779												4.89168			5.51981

## Sheet: Fig.2g
Fig.2g		WT			D94A3.32			D94N3.32			Y95A3.33			E182A5.46			E182Q5.46			Y319A6.51			F344A7.39			Q347A7.42			W348A7.43
		pEC50	SEM	N	pEC50	SEM	N	pEC50	SEM	N	pEC50	SEM	N	pEC50	SEM	N	pEC50	SEM	N	pEC50	SEM	N	pEC50	SEM	N	pEC50	SEM	N	pEC50	SEM	N
		8.29	0.18	4	n.a.	-	3	n.a.	-	3	5.935	0.089	4	4.878	0.53	4	5.996	0.38	3	6.238	0.15	4	5.402	0.17	4	6.997	0.1	4	n.a.	-	3
		7.883			n.a.			n.a.			6.31			6.974			5.606			6.393			4.82			7.038			n.a.
		8.707			n.a.			n.a.			6.028			5.196			4.71			6.929			5.54			6.625			n.a.
		8.551									5.933			4.668						6.61			5.55			7.055

## Sheet: Fig.3c
Fig.3c		WT			D94A3.32			D94N3.32			Y95A3.33			E182A5.46			E182Q5.46			Y319A6.51			F344A7.39			Q347A7.42			W348A7.43
		pKi	SEM	N	pKi	SEM	N	pKi	SEM	N	pKi	SEM	N	pKi	SEM	N	pKi	SEM	N	pKi	SEM	N	pKi	SEM	N	pKi	SEM	N	pKi	SEM	N
Clobenpropit		8.18125	0.09	3	n.a.	-	3	n.a.	-	3	7.00803	0.15	3	6.788	0.032	3	7.16792	0.027	3	7.10644	0.014	3	6.08765	0.12	3	7.90713	0.17	3	n.a.	-	3
		7.935			n.a.			n.a.			7.32625			6.74961			7.2523			7.0868			5.68892			7.43183			n.a.
		7.89169			n.a.			n.a.			7.53581			6.85969			7.17507			7.13414			5.81247			7.94829			n.a.
VUF6884		7.77964	0.033	4	n.a.	-	3	n.a.	-	3	6.06906	0.21	4	6.44386	0.21	4	6.92721	0.028	4	7.40113	0.08	4	6.8127	0.056	4	6.84832	0.17	4	n.a.	-	3
		7.62			n.a.			n.a.			6.86725			6.94161			6.8153			7.5898			6.73092			7.49283			n.a.
		7.71469			n.a.			n.a.			6.99281			7.40469			6.94207			7.79214			6.82247			7.48329			n.a.
		7.68779									6.48676			7.26468			6.89881			7.59701			6.58242			7.55825
Clozapine		6.58464	0.027	4	n.a.	-	3	n.a.	-	3	5.47706	0.15	4	6.29786	0.063	4	6.05221	0.044	4	6.68913	0.023	4	5.7337	0.025	4	7.65732	0.066	4	n.a.	-	3
		6.493			n.a.			n.a.			5.78625			6.25461			5.9003			6.7198			5.84592			7.50183			n.a.
		6.50669			n.a.			n.a.			6.04081			6.29269			5.84507			6.70814			5.77947			7.75029			n.a.
		6.45479									5.38176			6.03068			5.93781			6.79601			5.82442			7.80525

## Sheet: Fig.3d
Fig.3d		WT			D94A3.32			D94N3.32			Y95A3.33			E182A5.46			E182Q5.46			Y319A6.51			F344A7.39			Q347A7.42			W348A7.43
		pEC50	SEM	N	pEC50	SEM	N	pEC50	SEM	N	pEC50	SEM	N	pEC50	SEM	N	pEC50	SEM	N	pEC50	SEM	N	pEC50	SEM	N	pEC50	SEM	N	pEC50	SEM	N
Clobenpropit		8.594	0.18	6	n.a.	-	3	n.a.	-	3	n.a.	0.15	3	6.875	0.3	7	8.427	0.3	3	n.a.	-	3	7.028	0.34	4	9.808	0.22	4	n.a.	-	3
		7.524			n.a.			n.a.			n.a.			6.7			7.957			n.a.			5.961			9.028			n.a.
		8.173			n.a.			n.a.			n.a.			4.894			7.57			n.a.			5.494			9.018			n.a.
		7.916												4.697									5.697			8.818
		8.799												6.119
		7.752												6.288
														6.847
VUF6884		7.538	0.063	4	n.a.	-	3	n.a.	-	3	7.212	0.22	4	8.345	0.25	4	7.71	0.13	4	7.44	0.15	4	7.065	0.12	4	8.545	0.17	4	n.a.	-	3
		7.591			n.a.			n.a.			6.194			7.204			7.451			7.029			6.746			7.736			n.a.
		7.692			n.a.			n.a.			6.42			7.442			7.135			7.566			6.529			8.087			n.a.
		7.392									6.614			7.44			7.197			6.934			6.606			8.134
Clozapine		6.936	0.21	4	n.a.	-	3	n.a.	-	3	n.a.	-	3	6.783	0.34	3	6.315	0.15	4	6.445	0.033	3	6.352	0.079	4	8.429	0.058	4	n.a.	-	3
		6.005			n.a.			n.a.			n.a.			5.732			6.93			6.329			6.009			8.339			n.a.
		6.841			n.a.			n.a.			n.a.			6.716			6.298			6.386			6.134			8.482			n.a.
		6.494															6.43						6.021			8.217

## Sheet: Fig.4b
Fig.4b
	pki
	Histamine	Clobenpropit	VUF6884	Clozapine	JNJ7777120
WT	7.7	8	7.7	6.6	8.5
Y95A3.33	6.2	7.3	6.6	5.7	6.7
E182A5.46	5	6.8	7	6.2	6
E182Q5.46	5.2	7.2	6.9	5.9	7.4
Y319A6.51	6.6	7.1	7.6	6.7	7
F344A7.39	4.6	5.9	6.7	5.8	6.7
Q347A7.42	6.3	7.8	7.3	7.7	6.6

## Sheet: Fig.4c
Fig.4c
log[clobenpropit] M	WT												E182A														E182Q
	n1		n2		n3		n4		n5		n6		n1		n2		n3		n4		n5		n6		n7		n1		n2		n3
-4	-0.05787	-0.01461	-0.03365	0.051773	-0.05013	-0.03266	-0.02171	0.006543	-0.04252	-0.02582	-0.01837	-0.03741	0.075452	0.06419	0.06153	0.041692	0.082638	0.044748	0.054669	0.022342	0.022053	0.027722	0.035241	0.033974	0.045317	0.018812	0.07276	0.065728	0.058115	0.022658	0.012042	0.008565
-5	-0.05612	-0.02329	-0.04217	-7.5e-05	-0.04005	-0.0207	-0.03223	-0.00047	-0.02302	-0.02361	-0.01605	-0.03456	0.064122	0.053269	0.037913	0.060725	0.033798	0.023466	0.006041	0.012462	0.014892	0.019773	0.039171	0.039239	0.027143	0.034572	0.108084	0.054396	0.053406	0.039562	0.035156	0.037016
-6	-0.05777	-0.01429	-0.0383	0.011197	-0.04475	-0.04216	-0.06031	0.030581	-0.03039	-0.0349	-0.02648	-0.00799	0.068693	0.067256	0.055567	0.048845	0.014481	0.000488	-0.01621	0.002149	0.024796	0.018186	0.017918	0.027761	0.023238	0.008744	0.087258	0.055693	0.062586	0.015013	0.034864	0.043384
-7	-0.0737	0.000129	-0.04803	-0.01389	-0.04312	-0.01993	-0.05155	-0.00804	-0.05411	-0.0752	-0.03354	-0.02609	-0.00165	0.035468	0.026536	0.02642	0.01741	0.005519	-0.01347	-0.01122	-0.00165	-0.00311	0.009962	0.010987	0.023352	0.008629	0.066252	0.091294	0.071973	0.037329	0.031066	0.02233
-8	-0.03932	0.025674	-0.01959	0.009	-0.02518	-0.01995	-0.03314	0.037862	-0.0465	-0.04834	0.007282	-0.01083	0.014051	0.040497	0.009484	0.02168	-0.01023	-0.00391	-0.02553	-0.02556	-0.01337	0.003817	0.002156	0.01514	-0.00941	-0.00435	0.045297	0.052849	0.012864	0.018089	0.008549	-0.01188
-9	-0.03144	0.010709	-0.02086	0.016299	-0.02015	-0.00118	-0.03611	0.054149	0.011613	-0.01785	-0.00212	0.014697	0.000498	0.012517	0.013358	0.018398	-0.01698	0.006	-0.00282	-0.01324	0.007412	0.006399	0.006929	0.002368	0.019625	-0.00569	0.003561	0.025626	0.016428	0.015076	0.011815	0.003884
-10	-0.01803	0.002718	-0.00762	0.030871	-0.01951	0.012211	-0.01983	0.047463	0.023453	0.009626	0.008268	0.008131	-0.0224	0.017015	0.010921	0.024239	-0.00721	-0.01552	-0.03882	0.028632	0.003519	0.013015	0.000672	0.015447	-0.00354	-0.01321	-0.05347	0.021287	0.012122	-0.01312	-0.00958	-0.01845
-11	-0.0095	0.009505	-0.01728	0.017282	-0.02788	0.027878	-0.02875	0.028754	0.006515	-0.00652	0.003997	-0.004	-0.02186	0.021865	0.004079	-0.00408	-0.00288	0.002885	-0.01429	0.014285	-0.00594	0.005944	-0.00534	0.00534	0.010248	-0.01025	0.002778	-0.00278	-0.00491	0.004911	-0.00056	0.000561

## Sheet: Fig.5b
Fig.5b
binding assay
log[Clobenpropit] M	clobenpropit						log[VUF5202] M	VUF5202
	n1		n2		n3			n1				n2			n3
-4	0.158322	-0.158322	-0.0776461	0.0776461	0.353487	-0.353487	-4.8	-1.55242	-0.269908	0.447431	1.3749	-1.09122	0.146847	0.944376	-0.0886146	-1.32616	1.41478
-5	0.277811	0.0448082	1.67143	3.2734	0.265115	2.84262	-5.8	1.66473	2.99797	5.11376	4.96884	3.37494	4.6206	5.67638	7.85919	6.09913	4.71491
-6	3.61154	2.58992	5.29219	6.51001	3.79999	6.62052	-6.8	18.7215	33.2349	31.2278	28.0541	31.2277	35.1166	26.4425	25.1574	32.2801	33.6919
-7	24.1457	24.8626	30.2942	30.9808	30.9301	33.9716	-7.8	53.9073	84.0211	77.0506	72.2828	72.9043	84.8672	87.6396	70.0116	84.4772	83.698
-8	72.4071	74.5519	75.9093	84.4503	74.8582	89.4101	-8.8	87.8614	98.7374	101.657	98.9403	88.194	106.408	105.398	85.5405	98.0169	103.939
-9	100.051	91.0174	98.6555	101.345	93.0923	106.908	-9.8	87.4991	97.3607	103.838	101.302	95.3186	95.7516	98.4252	79.0136	108.156	107.945
-10	103.11	96.8903	101.018	97.3559	89.3733	102.025	-10.8	86.5789	102.042	103.925	107.454	84.5178	108.17	88.5434	93.085	106.102	100.813
-11	95.9344	101.293	81.7205	89.575	81.4714	94.0423	-11.8	86.6948	101.889	105.193	94.9406	38.3979	107.715	88.6346	90.1424	100.519	104.287
functional assay
log[Clobenpropit] M	clobenpropit												log[VUF5202] M	VUF5202
	n1		n2		n3		n4		n5		n6			n1		n2		n3
-4	-0.05787	-0.01461	-0.03365	0.051773	-0.05013	-0.03266	-0.02171	0.006543	-0.04252	-0.02582	-0.01837	-0.03741
-5	-0.05612	-0.02329	-0.04217	-7.5e-05	-0.04005	-0.0207	-0.03223	-0.00047	-0.02302	-0.02361	-0.01605	-0.03456	-5.8	0.034258	0.068722	0.037242	0.050085	-0.01503	0.014952
-6	-0.05777	-0.01429	-0.0383	0.011197	-0.04475	-0.04216	-0.06031	0.030581	-0.03039	-0.0349	-0.02648	-0.00799	-6.8	0.059441	0.081917	0.031564	0.029108	0.013555	0.022142
-7	-0.0737	0.000129	-0.04803	-0.01389	-0.04312	-0.01993	-0.05155	-0.00804	-0.05411	-0.0752	-0.03354	-0.02609	-7.8	0.033384	0.056379	0.02956	0.03461	0.037056	0.030246
-8	-0.03932	0.025674	-0.01959	0.009	-0.02518	-0.01995	-0.03314	0.037862	-0.0465	-0.04834	0.007282	-0.01083	-8.8	0.017925	0.037453	0.019303	0.018071	-0.00423	0.020164
-9	-0.03144	0.010709	-0.02086	0.016299	-0.02015	-0.00118	-0.03611	0.054149	0.011613	-0.01785	-0.00212	0.014697	-9.8	0.014228	0.034903	0.007115	0.002225	0.002085	-0.00194
-10	-0.01803	0.002718	-0.00762	0.030871	-0.01951	0.012211	-0.01983	0.047463	0.023453	0.009626	0.008268	0.008131	-10.8	0.021278	0.063018	0.012855	0.012847	0.001388	0.024413
-11	-0.0095	0.009505	-0.01728	0.017282	-0.02788	0.027878	-0.02875	0.028754	0.006515	-0.00652	0.003997	-0.004	-11.8	0.005585	-0.00559	-0.00483	0.004826	-0.00703	0.007029

## Sheet: Fig.S1b
			Histamine
			Clobenpropit
		VUF6884
		clozapine

## Sheet: Fig.S3i
Fig.S3i		WT			D94A3.32			D94N3.32			Y95A3.33			E182A5.46			E182Q5.46			Y319A6.51			F344A7.39			Q347A7.42			W348A7.43
		pKi	SEM	N	pKi	SEM	N	pKi	SEM	N	pKi	SEM	N	pKi	SEM	N	pKi	SEM	N	pKi	SEM	N	pKi	SEM	N	pKi	SEM	N	pKi	SEM	N
JNJ7777120		8.41713	0.071	3	n.a.	-	3	n.a.	-	3	7.09435	0.21	3	6.2604	0.31	3	7.38686	0.094	3	7.06275	0.02	3	6.87349	0.19	3	6.58662	0.2	3	n.a.	-	3
		8.52636			n.a.			n.a.			6.36603			5.37123			7.30852			7.06964			6.34137			6.31163			n.a.
		8.66345			n.a.			n.a.			6.7329			6.36347			7.62084			7.00516			6.9241			6.987			n.a.

[truncated: 11 more sheets: Fig.S5a, Fig.S5b, Fig.S6a , Fig.S6b, Fig.S7a, Fig.S7b, Fig.S8a, Fig.S8b, Fig.S9a, Fig.S9b, Fig.S10]
